# Supplementary material for: Chinese yuan interest rate swap yields
Source: PLoS One. 2023 Aug 4;18(8):e0289687. doi: 10.1371/journal.pone.0289687 (PMC10403127; doi:10.1371/journal.pone.0289687)
Supplement: S1 Dataset — (XLSX) [file pone.0289687.s001.xlsx]

## Sheet: Sheet1
	CSWAP10Y	CSWAP5Y	CSWAP2Y	CTB3M	CTB6M	CCPIYOY	CPIYOY	IPYOY	EURCNY	USDCNY	SNGHAI	SNZN300	LNUSDCNY	LNSNGHAI	LNSNZN300
2014-09-01	4.01	3.81	3.57	3.58	3.8	1.5	1.78	7.92	7.921	6.1382	1968.5	2420	1.81453	7.58503	7.79152
2014-10-01	3.63	3.43	3.21	3.53	3.55	1.41	1.68	7.6	7.764	6.1251	2005.3	2443.7	1.8124	7.60355	7.80127
2014-11-01	3.4	3.2	3.02	3.2	3.2	1.44	1.52	7.04	7.641	6.1249	2067.7	2590.2	1.81236	7.63419	7.85949
2014-12-01	3.64	3.44	3.28	3.33	3.26	1.43	1.55	7.57	7.63	6.1886	2330	3247.2	1.82271	7.75362	8.08555
2015-01-01	3.56	3.36	3.29	3.25	3.18	1.43	1.23	7.08	7.24	6.2181	2544.1	3543.3	1.82746	7.84153	8.17281
2015-02-01	3.38	3.18	3.17	3.13	3.07	1.53	1.34	6.99	7.096	6.2518	2499.1	3440.8	1.83287	7.82369	8.14346
2015-03-01	3.6	3.48	3.45	3.16	3.12	1.53	1.59	5.46	6.762	6.2386	2766.2	3745.3	1.83076	7.92523	8.22826
2015-04-01	3.28	3.15	2.95	2.96	3.02	1.51	1.75	6.15	6.689	6.201	3360.9	4491.9	1.82471	8.11996	8.41003
2015-05-01	3.05	2.79	2.45	2.21	2.41	1.62	1.43	6.21	6.918	6.2035	3686.1	4772.5	1.82511	8.21232	8.47063
2015-06-01	3.17	2.87	2.52	1.85	1.87	1.73	1.51	6.5	6.959	6.2052	3999.5	4989.6	1.82539	8.29392	8.51511
2015-07-01	3.15	2.85	2.54	2.16	2.21	1.61	1.72	5.89	6.827	6.2085	3098.9	4016.7	1.82592	8.0388	8.29822
2015-08-01	3.14	2.84	2.55	2.22	2.25	1.61	2.01	6.24	7.093	6.3383	2957.1	3719	1.84661	7.99196	8.22121
2015-09-01	3.09	2.79	2.49	2.22	2.3	1.58	1.54	5.63	7.146	6.3676	2492.4	3285	1.85122	7.821	8.09712
2015-10-01	2.99	2.69	2.42	2.33	2.35	1.54	1.26	5.61	7.135	6.3505	2675.7	3494	1.84853	7.89197	8.1588
2015-11-01	3.01	2.71	2.41	2.47	2.48	1.54	1.43	6.14	6.84	6.364	2837.3	3718.5	1.85066	7.95061	8.22108
2015-12-01	2.91	2.61	2.33	2.4	2.41	1.52	1.68	5.83	7.023	6.4491	2821.1	2998.4	1.86394	7.94488	8.00583
2016-01-01	2.82	2.55	2.29	2.29	2.29	1.5	1.91	5.65	7.137	6.5726	2345.3	3178.5	1.88291	7.76017	8.06416
2016-02-01	2.9	2.61	2.31	2.18	2.23	1.39	2.29	5.61	7.266	6.5501	2218.9	2998.4	1.87948	7.70477	8.00583
2016-03-01	2.9	2.6	2.29	2	2.08	1.47	2.48	6.7	7.227	6.5027	2290.1	3122.1	1.87222	7.73635	8.04626
2016-04-01	3.09	2.79	2.47	2.11	2.16	1.51	2.47	6.08	7.346	6.4754	2383.6	3210.2	1.86801	7.77637	8.07409
2016-05-01	3.19	2.89	2.6	2.2	2.23	1.42	2.13	5.98	7.386	6.5259	2249.7	3100.6	1.87578	7.71855	8.03935
2016-06-01	3.14	2.84	2.56	2.2	2.25	1.43	2.04	5.82	7.402	6.5892	2295.7	3130.5	1.88543	7.73879	8.04895
2016-07-01	3.02	2.72	2.45	2.18	2.21	1.61	1.91	5.95	7.391	6.6771	2429.4	3231.8	1.89868	7.7954	8.08079
2016-08-01	3	2.7	2.47	2.05	2.09	1.69	1.48	6.37	7.454	6.6466	2435.7	3290.2	1.89411	7.79799	8.0987
2016-09-01	3.02	2.77	2.55	2.05	2.08	1.83	2.1	6.03	7.482	6.6702	2424.3	3279.1	1.89765	7.7933	8.09532
2016-10-01	3.07	2.82	2.62	1.99	2.06	1.8	2.21	6.15	7.418	6.7303	2478.3	3323.9	1.90662	7.81533	8.10889
2016-11-01	3.4	3.15	2.93	2.08	2.13	1.93	2.34	6.27	7.388	6.8402	2557.6	3430.7	1.92282	7.84682	8.14052
2016-12-01	4.09	3.73	3.42	2.67	2.69	2.02	2.09	6.12	7.297	6.9198	2518.1	3386.8	1.93439	7.83126	8.12764
2017-01-01	4.26	3.75	3.37	2.58	2.63	2.19	2	6.54	7.319	6.8907	2520.1	3349	1.93017	7.83205	8.11642
2017-02-01	4.42	3.91	3.52	2.6	2.68	2.19	1.38	6.59	7.314	6.8694	2575.4	3430.2	1.92708	7.85376	8.14037
2017-03-01	4.47	3.95	3.66	2.75	2.77	2.12	0.92	7.27	7.369	6.894	2601.4	3454.6	1.93065	7.86381	8.14746
2017-04-01	4.44	3.92	3.69	2.89	2.98	2.23	1.27	6.59	7.384	6.8876	2579.6	3477.2	1.92972	7.85539	8.15398
2017-05-01	4.45	4.02	3.8	3.12	3.28	2.24	1.65	6.53	7.61	6.8843	2443.2	3408.8	1.92924	7.80106	8.13412
2017-06-01	4.15	3.78	3.59	3.4	3.52	2.22	1.57	7.08	7.646	6.8066	2471.1	3571.9	1.91789	7.81242	8.18085
2017-07-01	4.04	3.74	3.5	3.11	3.34	2.21	1.43	6.48	7.797	6.7694	2525.4	3690.3	1.91241	7.83415	8.21346
2017-08-01	3.91	3.78	3.55	2.89	3.27	2.21	1.68	6.12	7.876	6.667	2583.6	3747	1.89717	7.85694	8.22871
2017-09-01	3.92	3.81	3.59	3.03	3.36	2.31	1.49	6.42	7.826	6.569	2657.7	3834.2	1.88236	7.88522	8.25172
2017-10-01	3.98	3.87	3.63	3.29	3.41	2.24	1.64	6.14	7.789	6.6254	2686.2	3943.3	1.89091	7.89588	8.27977
2017-11-01	4.07	3.98	3.72	3.65	3.63	2.14	1.54	6.12	7.772	6.62	2694.3	4081.2	1.8901	7.89889	8.31415
2017-12-01	4.12	4.03	3.78	3.97	3.92	2.11	1.68	6.45	7.806	6.5932	2613.3	4023.8	1.88604	7.86837	8.29998
2018-01-01	4.12	4.03	3.74	3.39	3.56	1.9	1.9	7.45	7.839	6.4233	2739.3	4246.9	1.85993	7.91546	8.35394
2018-02-01	4.09	3.98	3.68	3.24	3.33	2.09	2.12	7.57	7.807	6.3183	2562.6	4064.1	1.84345	7.84878	8.30995
2018-03-01	3.99	3.87	3.59	3.11	3.22	1.92	1.91	5.85	7.796	6.3174	2591	4017.5	1.84331	7.8598	8.29842
2018-04-01	3.8	3.64	3.41	2.72	2.95	1.82	1.65	7.05	7.735	6.2967	2524.8	3830	1.84003	7.83392	8.25062
2018-05-01	3.83	3.62	3.35	2.77	2.91	1.7	1.51	6.52	7.534	6.3701	2568.9	3848.4	1.85162	7.85123	8.25541
2018-06-01	3.67	3.48	3.22	3.01	3.1	1.73	1.67	5.46	7.551	6.4651	2442.5	3686.8	1.86642	7.80078	8.21251
2018-07-01	3.39	3.21	2.95	2.49	2.83	1.7	1.83	6.15	7.85	6.7164	2323	3465.7	1.90455	7.75061	8.15067
2018-08-01	3.4	3.17	2.87	2.1	2.6	1.79	2.09	6.35	7.909	6.8453	2241.7	3342.6	1.92356	7.71499	8.1145
2018-09-01	3.52	3.29	2.97	2.12	2.62	1.51	2.3	5.63	7.993	6.8551	2205.5	3305.6	1.92499	7.69871	8.10337
2018-10-01	3.45	3.22	2.9	2.11	2.42	1.7	2.35	6	7.948	6.9191	2062.7	3168.4	1.93429	7.63177	8.06098
2018-11-01	3.4	3.16	2.84	2.29	2.54	1.72	2.04	5.51	7.888	6.9367	2053.2	3208.6	1.93683	7.62715	8.07359
2018-12-01	3.32	3.04	2.76	2.57	2.55	1.73	1.77	5.88	7.84	6.8837	2016.3	3127.1	1.92916	7.60902	8.04786
2019-01-01	3.13	2.84	2.56	2.32	2.4	1.85	1.59	5.35	7.755	6.7863	2005.8	3112.9	1.91491	7.6038	8.04331
2019-02-01	3.18	2.86	2.56	2.12	2.25	1.85	1.58	5.45	7.649	6.7367	2176.4	3472.3	1.90757	7.68543	8.15257
2019-03-01	3.28	2.96	2.68	2.07	2.23	1.81	2.21	8.22	7.587	6.7119	2382.4	3776.5	1.90388	7.77586	8.23655
2019-04-01	3.48	3.17	2.89	2.16	2.3	1.72	2.56	5.53	7.549	6.7161	2515.1	4014	1.90451	7.83007	8.29754
2019-05-01	3.41	3.09	2.82	2.32	2.45	1.72	2.73	4.83	7.668	6.8519	2272.2	3659.6	1.92453	7.7285	8.20511
2019-06-01	3.26	2.95	2.71	2.35	2.46	1.72	2.78	5.73	7.794	6.8977	2268.7	3713.3	1.93119	7.72696	8.21968
2019-07-01	3.18	2.89	2.65	2.14	2.29	1.81	2.83	5.09	7.715	6.8775	2291.5	3834	1.92826	7.73696	8.25166
2019-08-01	3.13	2.84	2.64	2.39	2.45	1.71	2.81	4.87	7.858	7.0629	2233.9	3735.9	1.95486	7.7115	8.22574
2019-09-01	3.19	2.9	2.7	2.36	2.5	1.71	3.03	5.8	7.832	7.1137	2361.6	3904.3	1.96202	7.76709	8.26983
2019-10-01	3.3	3.02	2.8	2.36	2.51	1.61	3.72	5.02	7.845	7.0961	2311.3	3894.7	1.95955	7.74557	8.26737
2019-11-01	3.33	3.05	2.81	2.49	2.59	1.53	4.46	6.33	7.757	7.0199	2288.5	3914.8	1.94875	7.73565	8.27252
2019-12-01	3.27	3	2.73	2.34	2.46	1.41	4.46	6.96	7.796	7.0137	2326.1	3961.8	1.94787	7.75195	8.28445
2020-01-01	3.22	2.94	2.68	2.04	2.13	1.37	4.78	-13.91	7.689	6.9184	2437	4145.4	1.93418	7.79852	8.32975
2020-02-01	2.97	2.68	2.43	1.73	1.79	1.14	5.85	-13.12	7.63	6.9967	2360.1	3986.9	1.94544	7.76646	8.29077
2020-03-01	2.79	2.48	2.2	1.6	1.71	1.11	4.35	-1.19	7.768	7.0205	2304	3842.7	1.94883	7.7424	8.25393
2020-04-01	2.25	1.94	1.58	1	1.1	1	3.32	4.09	7.687	7.0708	2296.2	3802.9	1.95597	7.73901	8.24352
2020-05-01	2.31	1.96	1.6	1.09	1.23	0.99	2.5	4.44	7.746	7.1016	2374	3909.7	1.96032	7.77233	8.27122
2020-06-01	2.82	2.35	2.08	1.79	1.98	0.8	2.53	4.37	7.973	7.0816	2447.1	4039.8	1.9575	7.80266	8.30395
2020-07-01	3.12	2.65	2.41	1.94	2.05	0.4	2.68	5.23	8.035	7.0041	2756.5	4636.3	1.9465	7.92172	8.44167
2020-08-01	3.22	2.75	2.52	2.13	2.33	0.39	2.38	6.11	8.195	6.927	2873.1	4741.5	1.93543	7.96315	8.46411
2020-09-01	3.22	2.85	2.6	2.3	2.58	0.42	1.75	7.07	8.033	6.8106	2798.2	4666.9	1.91848	7.93673	8.44825
2020-10-01	3.2	2.87	2.61	2.58	2.7	0.37	0.42	7.5	7.923	6.7254	2812.1	4761	1.90589	7.94169	8.46821
2020-11-01	3.2	2.95	2.7	2.77	2.86	0.41	-0.53	7.4	7.815	6.6029	2884.1	4904.8	1.88751	7.96697	8.49797
2020-12-01	3.18	2.94	2.67	2.62	2.7	0.42	0.16	7.09	7.961	6.5393	2963.4	5017.7	1.87783	7.99409	8.52073
2021-01-01	3.13	2.86	2.6	2.07	2.22	0.2	0.49	33.94	7.878	6.4672	3200.3	5478.5	1.86674	8.071	8.60859
2021-02-01	3.33	3.06	2.79	2.22	2.36	0.1	-1.13	33.91	7.814	6.4601	3225.7	5559.2	1.86564	8.07891	8.62321
2021-03-01	3.29	3.01	2.74	2.05	2.32	0.5	0.26	13.59	7.747	6.5109	3022.5	5113.4	1.87348	8.01384	8.53962
2021-04-01	3.22	2.94	2.66	2	2.15	0.8	0.89	10.17	7.798	6.5186	3069	5072.2	1.87466	8.02911	8.53153
2021-05-01	3.17	2.88	2.6	1.88	2.08	0.89	1.5	9.52	7.811	6.432	3138.8	5159.5	1.86129	8.0516	8.54859
2021-06-01	3.21	2.93	2.64	1.9	2.16	0.9	1.19	8.17	7.739	6.425	3250.4	5204.1	1.8602	8.08653	8.5572
2021-07-01	3.06	2.78	2.5	1.81	2.02	1.19	0.87	6.85	7.654	6.4763	3289.2	5049.5	1.86815	8.0984	8.52704
2021-08-01	2.97	2.69	2.41	1.93	2	1.11	0.59	5.74	7.624	6.4768	3320.8	4902.5	1.86823	8.10796	8.4975
2021-09-01	2.98	2.7	2.41	2.05	2.23	1.09	0.34	3.33	7.601	6.4563	3424.6	4894.5	1.86506	8.13874	8.49587
2021-10-01	3.06	2.78	2.46	2.03	2.27	1.13	1.47	3.86	7.45	6.4172	3373.7	4921.6	1.85898	8.12377	8.50139
2021-11-01	3	2.72	2.42	2.27	2.31	1	2.41	4.05	7.293	6.3889	3380.9	4869.4	1.85456	8.1259	8.49073
2021-12-01	2.93	2.65	2.35	2.3	2.33	1.01	1.39	3.98	7.199	6.3693	3477.5	4951	1.85149	8.15407	8.50734
2022-01-01	2.8	2.51	2.23	1.95	2.04	0.9	0.56	6.7	7.192	6.3556	3319.7	4775.3	1.84934	8.10763	8.47121
2022-02-01	2.8	2.51	2.22	1.76	1.89	1.13	1.04	6.62	7.196	6.3436	3207	4606.4	1.84745	8.07309	8.4352
2022-03-01	2.87	2.58	2.28	1.94	2.04	0.91	1.27	4.44	6.992	6.3446	3056.7	4281.9	1.8476	8.02509	8.36215
2022-04-01	2.86	2.55	2.25	1.867	1.97	0.7	2.01	-2.39	6.956	6.431	2839.7	4083.8	1.86113	7.95145	8.31478
2022-05-01	2.84	2.53	2.21	1.69	1.81	0.6	2	1.43	7.083	6.699	2844.9	3988.6	1.90196	7.95328	8.2912
2022-06-01	2.89	2.58	2.25	1.58	1.79	0.8	2.43	3.97	7.073	6.6952	3089.6	4281.3	1.90139	8.0358	8.36201
2022-07-01	2.89	2.59	2.26	1.58	1.69	0.6	2.6	4.14	6.854	6.7352	3126	4319.4	1.90735	8.04751	8.37087
2022-08-01	2.75	2.45	2.1	1.45	1.61	0.6	2.41	4.48	6.888	6.8007	3104.6	4140.2	1.91703	8.04064	8.3285
2022-09-01	2.76	2.46	2.11	1.5	1.72	0.4	2.73	6.31	6.951	7.0195	2965.9	3958.9	1.94869	7.99494	8.28372
2022-10-01	2.82	2.52	2.15	1.59	1.72	0.4	2.14	5.07	7.069	7.1902	2810.7	3711.6	1.97272	7.94119	8.21922
2022-11-01	2.98	2.68	2.32	1.92	1.95	0.42	1.51	2.36	7.317	7.1812	2877.1	3765.2	1.97147	7.96454	8.23356
2022-12-01	3.1	2.8	2.42	2.11	2.16	0.5	1.82	0.92	7.387	6.9717	2881.4	3904.8	1.94186	7.96603	8.26996
2023-01-01	3.15	2.86	2.47	1.86	2.04	0.7	1.8	2.16	7.317	6.7904	2937.5	4060.3	1.91551	7.98531	8.30901
2023-02-01	3.18	2.89	2.51	1.99	2.1	0.5	1.63	1.95	7.324	6.838	3040.2	4110.8	1.9225	8.01968	8.32137
2023-03-01	3.16	2.87	2.54	2.06	2.19	0.5	0.8	3.36	7.381	6.8909	3012.5	4022.9	1.9302	8.01053	8.29976
2023-04-01	3.12	2.83	2.5	1.96	2.04	0.48	0.26	6.09	7.551	6.9854	3046.9	4072.7	1.94382	8.02188	8.31206
